# Supplementary material for: Multi-Metaomics Unveils the Development Process of Microbial Communities During the Fermentation of Baobaoqu
Source: Foods. 2025 Oct 27;14(21):3657. doi: 10.3390/foods14213657 (PMC12610498; doi:10.3390/foods14213657)
Supplement: Supplementary file 1 [file foods-14-03657-s001.zip]

Archive with 1 entries (1 files):
- foods-3932863-supplementary.pdf
